# Supplementary material for: Acceptability of the COVID-19 Vaccine among Adults in Saudi Arabia: A Cross-Sectional Study of the General Population in the Southern Region of Saudi Arabia
Source: Vaccines (Basel). 2021 Dec 29;10(1):41. doi: 10.3390/vaccines10010041 (PMC8777608; doi:10.3390/vaccines10010041)
Supplement: Supplementary file 1 [file vaccines-10-00041-s001.zip]

Archive with 1 entries (1 files):
- vaccines-1460892-supplementary.pdf
